# Supplementary material for: Novel use of riboflavin as a fluorescent tracer in the dissemination of aerosol and splatter in an open operatory dental clinic
Source: Clin Exp Dent Res. 2023 Mar 31;9(3):500–8. doi: 10.1002/cre2.727 (PMC10280617; doi:10.1002/cre2.727)
Supplement: Supplementary file 1 — Supporting information. [file CRE2-9-500-s001.xlsx]

## Sheet: Supplemental Table 1
Supplemental Table 1: Distances to Filter Papers & Contamination Locations
Operatory Dimensions	Patient #	1	2	3	4	5	6	7	8	9	10	11	12	13	14	15	16	17	18	Manikin 1	Manikin 2	Manikin 3	Manikin 4	Manikin 5	Manikin 6	Manikin 7	Manikin 8	Manikin 9
Operatory Length: 2.93 meters	Suction Group	Low	High	Funnel	Low	High	Funnel	Low	High	Funnel	Low	High	Funnel	Low	Low	High	Funnel	High	Funnel	Low	Low	Low	High	High	High	Funnel	Funnel	Funnel
Operatory Width: 2.62 meters	Plaque	0	0	0.05	0	0.05	0.05	0	0	0.1	0.01	0	0.05	0.05	0.1	0.05	0.05	0.05	0.05	N/A	N/A	N/A	N/A	N/A	N/A	N/A	N/A	N/A
Height (of walls between operatories): 1.47 meters	Hygiene	Excellent	Excellent	Excellent	Excellent	Good	Good	Excellent	Excellent	Good	Excellent	Excellent	Excellent	Good	Good	Excellent	Excellent	Excellent	Excellent	N/A	N/A	N/A	N/A	N/A	N/A	N/A	N/A	N/A
Distance to Ceiling: 3.00 meters	# of Teeth	28	24	28	32	29	24	29	28	28	24	28	28	28	28	28	28	27	28	32	32	32	32	32	32	32	32	32
	Oral Opening - Horizontal (mm)	47	42	50	45	55	54	48	53	45	60	55	54	52	52	48	54	54	62	50	50	50	50	50	50	50	50	50
	Oral Opening - Vertical (mm)	45	44	54	45	56	53	54	53	43	55	62	54	48	42	38	58	45	60	50	50	50	50	50	50	50	50	50
	Procedure Time (min)	20	19	20	25	25	19	19	17	18	17	17	17	25	17	16	18	18	18	19	15	12	13	12	12	12	12	12
Presence of Droplets and Aerosols	Approximate Distance From Mouth To Cellulose Filter Paper (m)
Left Wall	1.8542	No	No	No	Yes	Yes	Yes	No	Yes	No	No	No	No	No	No	No	No	No	No	No	No	No	No	No	No	No	No	No
Rear Wall	2.2098	No	No	No	No	Yes	No	No	No	No	No	No	No	No	No	No	No	No	No	No	No	No	No	No	No	No	No	No
Right Wall	1.7526	No	No	No	No	Yes	No	No	No	No	No	Yes	No	No	No	No	No	No	No	No	No	No	No	No	No	No	No	No
Above Patient	1.2192	No	No	No	No	No	No	No	No	No	No	No	No	No	No	No	No	No	No	No	No	No	No	No	No	No	No	No
Right Side of Bench Counter (Behind Patient)	0.7112	No	No	No	No	No	Yes	No	No	No	No	No	No	No	No	No	No	No	No	No	No	No	No	No	No	No	No	No
Left Side of Bench Counter (Behind Patient)	0.889	No	No	No	No	Yes	Yes	No	No	No	No	No	No	No	No	No	No	No	No	No	No	No	No	No	No	No	No	No
Operatory to the Patient's Left	2.8702	No	No	No	No	No	No	No	No	No	No	No	No	No	No	No	No	No	No	No	No	No	No	No	No	No	No	No
Operatory Directly In Front of Patient (On Other Side of Wall)	3.4544	No	No	No	No	No	No	Yes	No	No	No	No	No	No	No	No	No	No	No	No	No	No	No	No	No	No	No	No
Operatory to the Patient's Right	2.921	No	No	No	No	Yes	No	Yes	No	No	No	No	No	No	No	No	No	No	No	No	No	No	No	No	No	No	No	No
Clinician Mask	0.508	No	No	No	No	No	Yes	No	No	No	No	No	Yes	No	No	No	No	No	No	No	No	Yes	No	No	No	No	No	No
Clinician Arm	0.2286	No	No	No	No	No	No	No	No	No	No	No	No	No	No	No	No	No	No	No	No	No	No	No	No	No	No	No
Clinician Chest	0.4064	No	No	No	No	No	No	No	No	No	No	No	No	No	No	No	No	No	No	No	No	No	No	No	No	No	No	No
Clinician Neck	0.6096	No	No	No	Yes	No	Yes	No	No	No	Yes	Yes	No	No	No	No	No	No	No	No	No	No	No	Yes	No	No	No	No
Clinician Face Shield Inside	0.4699	No	No	Yes	Yes	No	Yes	Yes	No	No	No	No	No	Yes	No	No	No	No	No	No	No	Yes	No	No	No	No	No	No
Clinician Face Shield Outside	0.4572	No	Yes	Yes	Yes	Yes	No	No	Yes	Yes	Yes	Yes	Yes	No	Yes	No	No	Yes	No	No	No	No	No	No	No	No	No	No
Assistant Mask	0.6858	No	No	No	No	Yes	Yes	Yes	No	No	No	No	No	No	No	No	No	No	No	No	No	No	No	No	No	No	No	No
Assistant Arms	0.4572	No	No	No	No	No	No	No	No	No	No	No	No	No	No	No	No	No	No	No	No	No	No	No	No	No	No	No
Assistant Chest	0.6604	No	No	No	No	No	No	No	No	No	No	No	No	No	No	No	No	No	No	No	No	No	No	No	No	No	No	No
Assistant Neck	0.8128	No	No	No	Yes	No	Yes	No	No	No	No	No	No	No	No	No	No	No	No	No	No	No	No	No	No	No	No	No
Assistant Face Shield Inside	0.5969	No	No	No	Yes	Yes	No	No	No	No	Yes	No	No	Yes	No	No	No	No	No	No	No	No	No	No	No	No	No	No
Assistant Face Shield Outside	0.5842	No	Yes	No	Yes	No	Yes	No	No	No	No	No	No	Yes	No	No	No	Yes	No	No	No	No	No	No	No	No	No	No
																			Total
